# Supplementary material for: Artificial hibernation/life-protective state induced by thiazoline-related innate fear odors
Source: Commun Biol. 2021 Jan 22;4:101. doi: 10.1038/s42003-020-01629-2 (PMC7822961; doi:10.1038/s42003-020-01629-2)
Supplement: Supplementary file 5 — Supplementary Data 1 [file 42003_2020_1629_MOESM5_ESM.xlsx]

## Sheet: 1B
Cutaneous temperature
		control											Anis (FS+)																					2MT
	min	#1	#2	#3	#4	#5	#6	#7	#8				#1	#2	#3	#4	#5	#6	#7	#8	#9	#10	#11	#12	#13	#14	#15	#16	#17	#18				#1	#2	#3	#4	#5	#6	#7	#8
no odor	1	37.4365	37.3254	38.2483	37.8638	37.5989	37.7869	37.4023	37.2827		no odor	1	38.7439	38.2483	38.667	38.479	38.5132	38.5132	38.5901	38.3252	38.2825	38.1287	38.1287	37.8296	38.3252	38.1714	38.479	38.2056	38.1714	38.1714		no odor	1	37.5562	38.1372	37.5134	36.8555	38.1714	38.0176	38.8977	38.4021
	2	37.5989	37.4023	38.2483	37.9065	37.4023	37.9492	37.5134	37.4792			2	38.7439	38.2483	38.7439	38.5559	38.479	38.4363	38.5559	38.3594	38.3594	38.3594	38.1714	37.8296	38.4363	38.3594	38.5559	38.479	38.1714	38.2825			2	37.7527	38.4021	37.8638	37.0862	38.2483	38.0176	38.6243	38.3594
	3	37.5562	37.2485	38.2483	37.9492	37.5134	37.9834	37.5989	37.4023			3	38.5132	38.479	38.7781	38.3594	38.3594	38.5132	38.479	38.4021	38.2825	38.2825	38.3594	38.0945	38.5132	38.2825	38.6328	38.4021	38.1714	38.2056			3	37.9492	38.5559	37.9065	37.4023	38.1714	37.9065	38.667	38.1714
	4	37.5989	37.0862	38.3252	37.9834	37.4365	37.8296	37.4365	37.4365			4	38.7439	38.479	38.7781	38.4021	38.4021	38.2825	38.4021	38.2483	38.3252	38.479	38.2825	37.8638	38.3252	37.9834	38.5559	38.2825	38.0176	38.1287			4	38.0945	38.479	38.1714	37.6331	38.2483	37.8296	38.7781	38.2056
	5	37.3254	37.1289	38.2825	38.1287	37.2827	37.8296	37.5989	37.5989			5	38.667	38.4363	38.5901	38.2825	38.2483	38.1287	38.4363	38.2483	38.2483	38.3252	38.2056	37.7869	38.479	38.2483	38.4363	38.0945	37.9834	38.0945			5	38.0945	38.5901	38.3594	37.8638	38.0603	37.8296	38.855	38.2056
	6	37.3254	37.3596	38.4021	38.0945	37.3596	37.9492	37.4792	37.2827			6	38.5132	38.479	38.5559	38.2825	38.2056	38.1287	38.2825	38.1287	38.1287	38.0945	38.2483	37.6331	38.4021	38.0945	38.4021	38.2483	38.0603	38.2056			6	38.2141	38.479	38.3594	37.7527	38.0945	38.0603	38.667	38.0945
	7	37.4792	37.4023	38.4021	38.0176	37.4365	37.9065	37.4023	37.2827			7	38.5132	38.479	38.6328	38.3594	38.2056	38.3252	38.5559	38.3594	38.0176	38.1287	38.0945	37.71	38.4363	38.3594	38.3252	38.2056	38.0603	38.3594			7	38.1714	38.5132	38.2056	37.8296	38.1287	37.5989	38.6243	38.0176
	8	37.4792	37.522	38.4021	38.1287	37.5134	37.9834	37.5134	37.4792			8	38.6328	38.4021	38.6328	38.2483	38.1714	38.2825	38.6328	38.2825	37.6758	38.2056	38.0945	37.5989	38.4021	38.2825	38.3252	38.0603	37.9834	38.0945			8	38.1714	38.479	38.4363	37.9492	38.1287	37.7869	38.6243	38.0176
	9	37.4365	37.4792	38.4021	37.9492	37.5562	37.8296	37.5134	37.4023			9	38.6328	38.3594	38.5901	38.2483	38.2056	38.5132	38.5901	38.2825	37.9492	38.2056	38.0945	37.5134	38.0945	38.2483	38.2825	38.1287	37.9492	38.0603			9	38.0945	38.4021	37.9834	37.8638	38.0945	37.6758	38.5132	38.2056
	10	37.3254	37.522	38.2483	38.0176	37.5989	37.8638	37.5562	37.5134			10	38.667	38.3594	38.4363	38.4021	38.2483	38.2056	38.5559	38.1287	38.0945	38.2056	38.1714	37.6758	38.2056	38.2825	38.3252	38.0603	38.0945	37.9065			10	38.0603	38.4021	38.6328	38.0945	37.8638	37.6331	38.2483	38.0945
eugnol	11	37.4023	37.4792	38.3252	38.0945	37.5989	37.6758	37.6758	37.6331		eugnol	11	38.6328	38.2483	38.479	38.3252	38.2056	38.2483	38.4363	38.0603	37.9492	38.2056	38.0945	37.7527	38.2483	38.0176	38.2056	37.8296	38.0945	38.1714		eugnol	11	38.0603	38.3252	38.8208	38.2825	38.1714	37.7527	38.667	38.2056
	12	37.1716	37.4365	38.479	38.2825	37.71	37.8296	37.7527	37.7527			12	38.5559	38.4021	38.3252	38.1714	38.479		38.3594	38.2483	38.2825	38.3252	38.0176	37.8638		38.0603	38.0603	37.8296	37.9492	38.0945			12	38.1372	38.479	38.667	38.3252	38.479	37.9834	38.8208	38.3252
	13	37.4365	37.5562	38.5559	38.2056	37.6331	37.9834	37.9065	37.9492			13	38.8977	38.4021	38.4021	38.479	38.667	38.8208	38.5559	38.479	38.4363	38.5559	38.8208	38.3594	38.0945	38.2825	38.2056	38.2056	38.3594	38.4021			13	38.2483	38.667	38.5901	38.3252	38.2483	38.0176	38.6243	38.0518
	14	37.8296	37.5562	38.5132	38.2483	37.7869	38.0603	37.8638	37.71			14	38.7781	38.479	38.5901	38.6328	38.5559	38.855	38.5132	38.479	38.2056	38.3594	38.667	38.2825	38.5132	38.3594	38.2825	38.3252	38.2056	38.5559			14	38.0603	38.479	38.6328	38.2825	38.1714	37.8638	38.5474	37.9065
	15	37.2827	37.3596	38.5132	38.0945	37.9065	38.0176	37.71	37.6758			15	38.5132	38.4363	38.667	38.479	38.3594	38.7439	38.3252	38.3252	38.0945	38.3252	38.479	38.0176	38.5559	38.2825	38.2056	38.3594	38.1714	38.5132			15	38.0603	38.5901	38.667	38.2056	38.0176	37.7869	38.3252	38.0518
	16	37.2485	37.522	38.5132	38.0945	37.9492	38.0176	37.6758	37.6331			16	38.4021	38.479	38.6328	38.479	38.1287	38.7012	38.2483	38.2483	37.9492	38.0603	38.3252	38.0945	38.4021	38.2825	38.1287	38.4021	37.9065	38.1287			16	38.1372	38.5559	38.5901	38.2483	37.9492	37.6331	38.4363	37.9407
	17	37.2485	37.3254	38.2825	38.1714	38.0176	37.71	37.6331	37.5562			17	38.479	38.3252	38.667	38.5132	38.0176	38.5559	38.3252	38.2825	38.3252	38.479	38.4363	38.0176	38.479	38.1714	38.3252	38.2483	37.9834	38.1287			17	37.9834	38.3594	38.667	38.2825	37.9065	37.6758	38.2056	37.7869
	18	37.4023	37.4023	38.3594	38.1287	37.7869	37.9492	37.6758	37.6331			18	38.5132	38.3252	38.5559	38.4021	37.9492	38.3594	38.4021	38.0945	38.4021	38.5559	38.479	37.9065	38.2825	38.2056	38.1287	38.2483	38.0176	38.1287			18	37.7869	38.3594	38.5901	38.1287	37.8638	37.6331	38.0176	37.8638
	19	37.5562	37.2058	38.5132	37.9834	37.7869	38.0603	37.5134	37.5989			19	38.5901	38.2825	38.6328	38.4363	37.9834	38.479	38.3252	37.9492	38.2483	38.4021	38.4363	37.9065	38.2825	38.1287	38.1287	38.0945	37.8296	38.0176			19	37.7527	38.2141	38.5132	38.1714	38.1287	37.7869	38.2483	37.6331
	20	37.5562	37.3254	38.4021	37.9065	37.8638	38.0945	37.4792	37.4792			20	38.4021	38.2056	38.5132	38.4363	38.0518	38.2825	38.3252	37.7869	38.2056	38.4021	38.4363	37.7527	38.2825	37.9834	38.2056	37.9834	37.9834	37.9492			20	37.7869	38.1714	38.3252	37.9834	38.0945	37.7869	38.0176	37.2827
no odor	21	37.2058	37.1289	38.1287	37.8638	37.9065	37.8638	37.3596	37.5134		Anis (FS+)	21	38.479	38.2056	38.2483	38.1714	37.9492	37.9492	38.0603	37.7527	37.9834	38.2483	38.4021	37.8638	38.0945	37.9492	37.8296	38.0176	37.9065	37.71		2MT	21	37.8723	38.2483	38.2825	37.9492	38.1714	37.71	38.0518	37.0862
	22	37.2485	37.052	38.4363	38.0945	37.8638	38.0603	37.7527	37.71			22	38.5901	38.0945	38.1287	38.2825	38.0518	38.2483		37.7527	37.8638	38.1714	38.3594	37.9492	38.1714	37.8638	37.9492	38.0176	38.2825	37.9492			22	37.8723	38.0176	38.1714	37.9065	38.0945	37.6758	37.9834	37.0862
	23	37.3596	37.2485	38.4363	38.0603	37.7869	37.9065	37.8296	37.7869			23	38.6328	38.5132	37.9492	38.4021	38.1287	38.5132		38.0176	37.9065	38.3252	38.5132	38.0945	38.0945	37.8638	38.0603	38.0176	38.3594	38.1287			23	37.3596	37.2485	37.5134	37.3596	37.3596	37.3596	37.4792	36.8127
	24	37.1716	37.3254	38.3252	38.2483	37.9834	37.9834	37.71	37.71			24	38.855	38.5559	37.9834	38.3594	38.1714	38.2056		37.8638	37.6758	38.1287	38.4363	38.0176	38.1714	37.8638	38.0945	37.9834	38.4021	38.2056			24	36.7786	36.6589	36.8555	37.1631	36.8982	36.5051	36.9666	36.4282
	25	37.6331	37.0862	38.2483	37.9065	37.9065	37.8296	37.5989	37.5134			25	38.8208	38.4363	38.1287	38.3252	38.0176	38.0945		37.7527	37.4792	38.1287	38.4021	37.9492	38.1287	37.8296	38.0603	37.9834	38.4021	38.0603			25	36.4624	36.4282	36.0779	36.8127	36.4282	35.9155	36.582	36.0352
	26	37.6331	37.2485	38.3594	37.9492	37.9834	37.9065	37.7527	37.5989			26	38.7439	38.3594	38.5559	38.2483	38.0518	37.9834		37.6758	37.4023	38.0945	38.4021	37.9834	38.1287	37.8296	38.0176	38.0603	38.479	38.2825			26	36.2744	36.3086	35.7532	36.3855	35.7959	35.437	36.4282	35.6335
	27	37.7527	37.0862	38.5559	37.9834	37.8638	37.6758	37.5562	37.5134			27	38.667	38.0176	38.4363	38.2056	38.0176	37.9492		37.9065	37.9065	38.1287	38.3594	38.0603	38.2056	38.0945	37.8296	38.0176	38.479	38.2056			27	36.2317	36.2317	35.5566	36.582	35.2405	35.0012	36.6162	35.3601
	28	37.522	36.9324	38.5132	37.8638	38.0176	37.7869	37.6331	37.5562			28	38.667	38.0945	38.4363	38.479	38.1287	38.0945		37.9834	37.9834	38.2056	38.3594	38.3252	38.2056	37.8638	38.0176	38.0945	38.4363	38.2056			28	36.0352	36.1548	35.2747	36.5479	34.9243	34.762	36.4624	35.0781
	29	37.2058	37.1289	38.1287	38.0603	37.9492	37.9834	37.6331	37.4365			29	38.8208	38.2056	38.0176	38.5559	38.2825	38.3594		38.0176	38.0945	38.3252	38.2483	38.2483	38.2056	37.9065	37.9065	38.2483	38.479	38.2825			29	35.9155	36.1548	35.0439	36.5479	34.3262	34.3689	36.3855	34.9158
	30	36.9324	37.2058	38.2056	37.9065	37.9065	37.9834	37.6758	37.6331			30	38.667	38.0603	38.1714	38.667	38.3252	38.667		38.0945	38.0945	38.3252	38.2825	38.0945	38.1287	37.9065	37.9834	38.1287	38.5559	38.2056			30	35.6335	36.0352	34.9243	36.6589	34.01	34.1296	36.3855	34.7192
	31	36.8127	37.052	38.0945	37.6331	38.0176	37.8296	37.6331	37.6331			31	38.5559	38.2056	38.3252	38.7439	38.479	39.0515		37.9492	38.1287	38.479	38.2825	38.1287	38.0945	37.9492	38.0603	38.0603	38.3252	38.2056			31	35.6335	36.0779	34.6851	36.7017	33.8904	33.9758	36.3855	34.762
	32	37.0093	36.9751	37.9492	37.7527	37.8296	37.5989	37.6758	37.71			32	38.5559	38.3594	38.2056	38.6328	38.479	38.7439		37.7869	38.1287	38.479	38.3594	38.1287	38.2056	38.0603	37.7869	37.8638	38.479	38.3252			32	35.5994	36.0779	34.4031	36.6589	33.728	33.8477	36.4624	34.4031
	33	36.9324	37.2058	37.8296	37.71	37.8296	37.4792	37.5989	37.6758			33	38.7781	38.7439	38.0176	38.667	38.4021	38.5132		38.0945	38.0945	38.5132	38.5132	38.3594	38.2825	37.9834	37.8296	37.8638	38.479	38.2483			33	35.7959	36.1975	34.2493	36.7358	33.6084	33.7708	36.6589	34.1296
	34	36.8555	37.3254	37.7869	37.8296	37.6331	37.2058	37.8296	37.6331			34	38.667	38.667	38.4363	38.7012	38.7012	38.2825	38.3594	38.0945	38.0603	38.5132	38.479	38.5901	38.4363	37.7869	37.71	37.8638	38.5132	38.2483			34	35.719	36.2317	33.9758	36.6589	33.4888	33.6084	36.6589	33.9673
	35	37.0093	37.3254	37.7869	37.8638	37.71	37.1289	37.71	37.4792			35	38.9319	38.8977	38.667	38.8208	38.5559	38.3252	38.3594	37.9492	37.9492	38.3594	38.5901	38.7097	38.3594	37.8296	37.6758	37.9492	38.4363	38.2056			35	35.8728	36.3086	33.7708	36.6589	33.5657	33.6853	36.8555	33.7708
	36	37.3254	37.4023	37.6331	37.8638	37.7527	37.0093	37.5989	37.4792			36	38.8208	38.8977	38.5132	38.479	38.479	38.479	38.2483	38.0603	38.2483	38.5901	38.7781	38.6328	38.1287	37.8638	37.8638	38.0603	38.4363	38.1287			36	36.001	36.3855	33.5657	36.6589	33.6084	33.6511	37.052	33.6511
	37	37.3254	37.2485	37.6331	37.8638	37.7527	37.1631	37.5562	37.3254			37	38.7781	38.5901	38.667	38.667	38.7012	38.1287	38.2825	38.2483	38.3252	38.667	38.7439	38.4363	38.2056	38.0176	37.6331	38.0176	38.5901	38.2825			37	35.9583	36.4282	33.5229	36.7017	33.6853	33.728	37.1289	33.6084
	38	36.9324	36.8555	37.5562	37.8638	37.71	37.4023	37.5134	37.2827			38	38.7439	38.1287	38.4021	38.5132	38.479	38.1287	38.5132	38.2825	38.2056	38.5132	38.7097	38.4021	38.3594	37.9492	37.9065	37.9065	38.2056	38.0945			38	35.5566	36.3086	33.446	36.5479	33.8477	33.6084	36.8896	33.3606
	39	37.1289	37.0862	37.6331	37.7527	37.71	37.4365	37.5134	37.4023			39	38.855	38.1287	38.479	38.6328	38.6328	37.9834	38.2825	38.1714	38.3252	38.4021	38.5901	38.2483	38.2825	37.9834	37.8638	37.8638	38.2825	38.0945			39	35.5994	36.2744	33.5229	36.5479	33.9758	33.6853	37.052	33.3264
	40	37.2485	37.1716	37.5989	37.6331	37.5134	37.5562	37.4792	37.4792			40	38.5559	38.0176	38.4363	38.479	38.4021	38.2825	38.3252	38.0603	38.5132	38.479	38.7439	38.2825	38.5559	38.0603	37.9492	37.7869	38.3594	38.0603			40	35.5139	36.3513	33.4033	36.5479	34.3262	34.01	37.0862	33.6511
	41	37.4023	37.1289	37.71	37.6331	37.6331	37.5134	37.4365	37.5989			41	38.4363	37.8296	38.479	38.4363	38.3594	38.2056	38.2825	38.0176	38.3594	38.4021	38.667	37.9492	38.2483	38.0176	38.0176	37.8638	38.0603	37.9492			41	35.4797	36.4282	33.4033	36.582	34.3262	34.1638	37.3169	33.6853
	average 1-10	37.4562	37.3477	38.3209	38.0039	37.4698	37.8911	37.5015	37.416				38.6371	38.397	38.6405	38.3619	38.3038	38.3329	38.5081	38.2765	38.1364	38.2415	38.1851	37.7535	38.3619	38.2312	38.432	38.2167	38.0663	38.1509				38.0159	38.444	38.1432	37.6331	38.121	37.8356	38.6499	38.1774
	average 21-40	37.2122	37.1545	38.0419	37.8851	37.8313	37.6395	37.6305	37.5536				38.7093	38.3589	38.3102	38.5016	38.3218	38.2991	38.3038	37.9757	38.0184	38.3538	38.4777	38.2252	38.2222	37.9227	37.9014	37.9902	38.3944	38.1564				36.1843	36.5064	35.0999	36.8166	34.9487	34.8218	36.8785	34.8893
	delta temp	-0.243958	-0.193115	-0.278992	-0.118774	0.36145	-0.251648	0.129028	0.137573				0.0722046	-0.0380249	-0.330261	0.139709	0.0179443	-0.0337524	-0.204224	-0.300781	-0.11792	0.112366	0.292664	0.47168	-0.139709	-0.308472	-0.53064	-0.22644	0.328125	0.0055542				-1.83161	-1.93756	-3.04328	-0.81648	-3.17231	-3.01382	-1.77138	-3.28811
delta cutaneous temperature (average 21-40min)
	#1	#2	#3	#4	#5	#6	#7	#8	#9	#10	#11	#12	#13	#14	#15	#16	#17	#18	animals (n)	average	SEM
control	-0.243958	-0.193115	-0.278992	-0.118774	0.36145	-0.251648	0.129028	0.137573											8	-0.0573044	0.0836692
Anis(FS+)	0.0722046	-0.0380249	-0.330261	0.139709	0.0179443	-0.0337524	-0.204224	-0.300781	-0.11792	0.112366	0.292664	0.47168	-0.139709	-0.308472	-0.53064	-0.22644	0.328125	0.0055542	18	-0.0438877	0.0606098
2MT	-1.83161	-1.93756	-3.04328	-0.81648	-3.17231	-3.01382	-1.77138	-3.28811											8	-2.35932	0.316289
1) D'Agostino & Pearson test
	K2	p
control	1.44	0.4867
Anis(FS+)	0.1671	0.9199
2MT	0.8888	0.6412
2) One-way ANOVA for delta cutaneous temperature
ANOVA summary
F			71.36
P value			<0.0001
P value summary			****
significant diff. among means?			Yes
R suquared			0.8216
3) post hoc test (Dunnett's multiple comparison)
		Mean Diff.	95.00% CI of diff.	Significant?	Summary	Adjusted P Value
control vs Anis (FS+)		-0.01267	-0.4810 to 0.4557	No	ns	0.9969
control vs 2MT		2.302	1.751 to 2.853	Yes	****	<0.0001

## Sheet: 1C
Core body temperature
		control									Anis (FS+)											2MT
	min	#1	#2	#3	#4	#5	#6			min	#1	#2	#3	#4	#5	#6	#7	#8			min	#1	#2	#3	#4	#5	#6	#7	#8
no odor	1	38.683	38.8393	38.9413	39.3788	38.9542	39.2237		no odor	1	38.8498	38.838	38.8372	38.6298	38.6782	38.8645	38.6183	38.7475		no odor	1	38.8348	39.21	38.8252	38.3662	39.0612	39.5153	38.4657	38.7635
	2	38.6627	38.8283	38.9358	39.357	38.9117	39.2147			2	38.8152	38.8598	38.8675	38.5972	38.662	38.8688	38.6427	38.7448			2	38.865	39.2	38.8325	38.3348	39.1852	39.4735	38.4535	38.8022
	3	38.6847	38.8007	38.9112	39.3202	38.8762	39.1968			3	38.8513	38.8353	38.8037	38.6132	38.6613	38.854	38.6557	38.761			3	38.828	39.1545	38.842	38.3437	39.0122	39.4163	38.4147	38.8263
	4	38.683	38.8268	38.8758	39.2852	38.8435	39.1308			4	38.8745	38.8253	38.7647	38.5448	38.6275	38.8622	38.7105	38.8			4	38.8297	39.2115	38.8417	38.3347	38.8693	39.4642	38.3842	38.769
	5	38.6575	38.7857	38.8338	39.2463	38.832	39.048			5	38.8598	38.8402	38.668	38.5252	38.5868	38.8417	38.6678	38.8203			5	38.8363	39.1878	38.791	38.3275	38.9197	39.4652	38.3662	38.7617
	6	38.6512	38.7993	38.8058	39.2133	38.8757	38.997			6	38.8172	38.8808	38.6318	38.5	38.5762	38.8743	38.6148	38.8678			6	38.824	39.1583	38.7757	38.2375	38.8725	39.4373	38.3365	38.7927
	7	38.6082	38.8005	38.7843	39.1917	38.8395	38.9692			7	38.838	38.819	38.6523	38.4575	38.5722	38.8822	38.5697	38.8505			7	38.8673	39.1897	38.7177	38.2045	38.8355	39.4387	38.2917	38.8023
	8	38.5755	38.7503	38.7538	39.1475	38.8033	38.8948			8	38.8922	38.7672	38.5995	38.4547	38.562	38.8172	38.5597	38.783			8	38.7945	39.1485	38.6852	38.2643	38.8498	39.4132	38.2178	38.707
	9	38.5737	38.764	38.7035	39.1028	38.7565	38.8392			9	38.8752	38.8197	38.5178	38.4097	38.5495	38.7948	38.5457	38.7372			9	38.816	39.1085	38.6825	38.2597	38.7923	39.3932	38.1432	38.6117
	10	38.5492	38.7815	38.6477	39.0948	38.7967	38.77			10	38.8463	38.8	38.4347	38.341	38.5262	38.8035	38.5233	38.6738			10	38.8128	39.0523	38.6937	38.2375	38.7575	39.3618	38.0567	38.6042
eugnol	11	38.5202	38.8947	38.6037	39.1147	38.778	38.7042		eugnol	11	38.8053	38.7812	38.4398	38.2877	38.532	38.835	38.6042	38.7125		eugnol	11	38.8062	39.0755	38.68	38.1847	38.7255	39.3288	38.0263	38.6278
	12	38.5453	38.9492	38.6967	39.1763	38.8158	38.77			12	38.8263	38.8235	38.554	38.29	38.5852	38.8913	38.6353	38.7423			12	38.842	39.1197	38.722	38.2132	38.7553	39.3022	38.1165	38.6788
	13	38.592	38.9673	38.7548	39.2703	38.8525	38.8588			13	38.923	38.945	38.6597	38.3362	38.7302	39.021	38.7328	38.8095			13	38.8757	39.2	38.7925	38.3465	38.8593	39.3745	38.2152	38.7723
	14	38.515	38.952	38.682	39.2298	38.8388	38.8723			14	38.8975	38.9203	38.691	38.3797	38.793	39.0285	38.7258	38.837			14	38.8712	39.1825	38.8093	38.4677	38.8987	39.3705	38.198	38.7697
	15	38.4927	38.9133	38.6275	39.1855	38.8067	38.8762			15	38.8033	38.8803	38.7235	38.4182	38.777	38.9843	38.7017	38.7502			15	38.876	39.1945	38.8148	38.4858	38.9218	39.355	38.1523	38.689
	16	38.4942	38.8902	38.609	39.1662	38.7563	38.8375			16	38.6707	38.8553	38.6972	38.3502	38.7032	38.9995	38.7052	38.6943			16	38.8377	39.1757	38.7505	38.3803	38.9288	39.3278	38.1243	38.5807
	17	38.432	38.8588	38.6303	39.1835	38.739	38.7482			17	38.6805	38.9128	38.7035	38.333	38.679	39.0023	38.6978	38.6595			17	38.7922	39.1167	38.7453	38.2173	38.877	39.281	38.0753	38.5308
	18	38.4218	38.7858	38.6062	39.183	38.6902	38.6743			18	38.7063	38.8523	38.7225	38.42	38.6252	38.9685	38.7175	38.6488			18	38.7522	39.0162	38.6717	38.2923	38.784	39.2075	38.0112	38.4857
	19	38.4618	38.715	38.5707	39.1235	38.6282	38.5832			19	38.6403	38.8173	38.6805	38.347	38.5632	39.0057	38.7448	38.6188			19	38.7058	38.948	38.6417	38.2632	38.679	39.1437	37.969	38.4217
	20	38.4687	38.7183	38.528	39.0605	38.62	38.5233			20	38.5872	38.8258	38.6808	38.2367	38.5802	38.9698	38.7287	38.5393			20	38.6322	38.9273	38.599	38.2172	38.5692	39.1268	37.9063	38.4133
no odor	21	38.519	38.6985	38.5303	39.0623	38.5643	38.4387		Anis (FS+)	21	38.5648	38.8907	38.6528	38.195	38.5708	38.8923	38.6948	38.5502		2MT	21	38.623	38.9302	38.5318	38.1983	38.5112	39.0962	37.8623	38.4417
	22	38.5287	38.7548	38.6275	39.1193	38.6287	38.5428			22	38.587	38.9753	38.6518	38.2028	38.6018	38.8638	38.7505	38.6148			22	38.6067	38.8455	38.4668	38.1682	38.5397	39.065	37.8075	38.383
	23	38.4998	38.7803	38.6362	39.1198	38.6462	38.6427			23	38.7235	39.053	38.7608	38.2247	38.7768	38.995	38.8392	38.7023			23	38.2128	38.4222	38.0948	37.9647	38.627	38.8648	37.2958	38.1158
	24	38.4393	38.7362	38.6148	39.089	38.6138	38.6393			24	38.8588	39.052	38.8257	38.3777	38.9287	39.1065	38.926	38.8852			24	37.5575	37.6937	37.5307	37.6255	38.5732	38.2175	36.698	37.6852
	25	38.3483	38.6312	38.5493	39.0938	38.5568	38.63			25	38.8782	39.0475	38.8573	38.4982	39.036	39.1522	38.9402	38.932			25	37.0717	36.9393	37.107	37.3225	38.3672	37.7123	36.3092	37.3092
	26	38.307	38.5687	38.5122	39.075	38.5105	38.5355			26	38.8578	39.0333	38.8575	38.5147	39.1025	39.123	38.8485	38.9573			26	36.7618	36.2248	36.8048	37.0493	38.1143	37.3818	36.054	36.9657
	27	38.2948	38.4207	38.4638	39.0658	38.4965	38.4328			27	38.8153	39.0215	38.8492	38.491	39.0877	39.018	38.7953	38.9742			27	36.5165	35.6498	36.5327	36.7965	37.9052	37.2825	35.8458	36.6837
	28	38.3037	38.3492	38.4315	39.0428	38.4752	38.3608			28	38.784	39.0145	38.8663	38.4672	39.0865	38.9933	38.74	38.9265			28	36.3057	35.2102	36.3405	36.5543	37.8403	37.2143	35.6497	36.4372
	29	38.3578	38.3787	38.4465	39.0405	38.4513	38.273			29	38.7662	39.019	38.8843	38.506	39.0583	38.9995	38.6935	38.965			29	36.1278	34.9048	36.1738	36.337	37.6668	37.1477	35.4092	36.2545
	30	38.3082	38.4027	38.4345	39.011	38.4278	38.2295			30	38.7593	38.994	38.8748	38.5575	38.9902	38.9573	38.7337	38.9305			30	35.9635	34.66	35.9867	36.1042	37.5382	37.1545	35.1007	36.0978
	31	38.261	38.425	38.4092	38.9758	38.3958	38.2227			31	38.7503	38.9758	38.8537	38.5458	38.965	38.9902	38.753	38.8802			31	35.8002	34.4385	35.8527	35.9197	37.4482	37.1897	34.7037	35.9862
	32	38.1852	38.4052	38.331	38.9557	38.3577	38.2117			32	38.7432	38.9785	38.8805	38.5083	38.9822	39.0085	38.7428	38.902			32	35.659	34.2323	35.779	35.7912	37.3123	37.2418	34.4303	35.8952
	33	38.062	38.3265	38.2727	38.9433	38.2772	38.1745			33	38.8087	38.9973	38.9077	38.5035	38.9653	38.9807	38.7638	38.8507			33	35.5485	34.0472	35.7708	35.7212	37.2342	37.308	34.2012	35.843
	34	38.0188	38.2145	38.2428	38.9123	38.2622	38.067			34	38.8605	39.039	38.8965	38.578	38.9423	39.0155	38.7977	38.863			34	35.4352	33.8733	35.8207	35.712	37.2197	37.378	33.9927	35.83
	35	38.0037	38.1557	38.2328	38.8218	38.2898	37.9927			35	38.8387	39.029	38.8235	38.654	38.8935	38.995	38.7153	38.8788			35	35.3597	33.7247	35.9133	35.7193	37.1523	37.4545	33.8115	35.8465
	36	37.907	38.1187	38.1585	38.785	38.2402	37.982			36	38.7282	38.9998	38.8688	38.6982	38.8757	39.0082	38.649	38.8702			36	35.3587	33.5877	36.0683	35.777	37.1587	37.5513	33.6552	35.9107
	37	37.8965	38.1062	38.0505	38.7298	38.2562	37.9647			37	38.6405	38.983	38.9188	38.6748	38.8215	39.0255	38.6285	38.7862			37	35.3718	33.4927	36.25	35.876	37.1528	37.6703	33.5095	36.0128
	38	37.8943	38.0702	37.9997	38.6967	38.2688	37.942			38	38.592	38.9283	38.894	38.642	38.7548	38.9733	38.58	38.7647			38	35.4127	33.411	36.434	36.0027	37.2423	37.8162	33.3657	36.1422
	39	37.8238	37.9815	37.9952	38.6963	38.2875	37.8962			39	38.5782	38.8917	38.8413	38.657	38.7262	38.9315	38.4738	38.7655			39	35.4898	33.3582	36.6283	36.1155	37.3148	37.9555	33.2475	36.3003
	40	37.7442	37.9093	37.9873	38.6842	38.2612	37.9293			40	38.5788	38.9037	38.8388	38.6562	38.7267	38.925	38.4493	38.7508			40	35.6227	33.3217	36.8095	36.2592	37.4007	38.0843	33.1615	36.4708
	ave 1-10	38.6329	38.7976	38.8193	39.2338	38.8489	39.0284				38.852	38.8285	38.6777	38.5073	38.6002	38.8463	38.6108	38.7786				38.8308	39.1621	38.7687	38.291	38.9155	39.4379	38.313	38.7441
	ave 21-40	38.1852	38.3717	38.3463	38.946	38.4134	38.2554				38.7357	38.9913	38.8402	38.5076	38.8946	38.9977	38.7257	38.8375				36.3403	35.2484	36.6448	36.5507	37.716	37.7393	35.1055	36.6306
	delta 21-40	-0.447692	-0.425975	-0.473	-0.287742	-0.435533	-0.773025				-0.11625	0.162817	0.1625	0.000325	0.294442	0.1514	0.114933	0.0589				-2.49059	-3.91373	-2.12388	-1.74032	-1.19957	-1.69855	-3.20746	-2.11348
delta core body temperature (average 21-40min)
	#1	#2	#3	#4	#5	#6	#7	#8	animals (n)	average	SEM
control	-0.447692	-0.425975	-0.473	-0.287742	-0.435533	-0.773025			6	-0.473828	0.0654694
Anis (FS+)	-0.11625	0.162817	0.1625	0.000325	0.294442	0.1514	0.114933	0.0589	8	0.103633	0.0436724
2MT	-2.49059	-3.91373	-2.12388	-1.74032	-1.19957	-1.69855	-3.20746	-2.11348	8	-2.31095	0.310952
1) Shapiro-Wilk test
	W	p value
control	0.828	0.1034
Anis (FS+)	0.9593	0.8032
2MT	0.9362	0.5739
2) One-Way ANOVA
ANOVA summary
F		42.12
P value		<0.0001
P value summary		****
significant diff. among means?		Yes
R suquared		0.816
3) post hoc test (Dunnett's multiple comparison)
		Mean Diff.	95.00% CI of diff.	Significant?	Summary	Adjusted P Value
control vs Anis (FS+)		-0.5775	-1.277 to 0.1224	No	ns	0.1115
control vs 2MT		1.837	1.137 to 2.537	Yes	****	<0.0001

## Sheet: 1D
Heart rate
		control									Anis (FS+)											2MT
	min	#1	#2	#3	#4	#5	#6			min	#1	#2	#3	#4	#5	#6	#7	#8			min	#1	#2	#3	#4	#5	#6	#7	#8
no odor	1	782.827	751.348	777.625	809.22	791.192	761.868		no odor	1	793.512	769.615	751.802	739.153	762.153	802.708	778.915	781.563		no odor	1	677.026	769.752	751.216	755.921	747.877	826.106	740.902	770.086
	2	754.636	750.869	776.933	786.424	795.9	776.284			2	777.644	747.619	755.847	733.256	772.895	798.172	774.659	800.389			2	704.884	766.558	749.001	749.131	769.638	832.063	685.452	767.74
	3	783.982	710.286	786.064	773.751	779.931	775.052			3	765.686	742.34	680.434	728.7	756.767	793.346	761.996	800.01			3	696.125	771.854	756.121	735.65	738.058	804.391	703.432	779.232
	4	754.58	759.511	751.109	771.797	780.613	771.483			4	749.806	743.506	662.281	743.208	774.891	799.907	769.043	787.386			4	716.675	763.242	728.595	737.443	746.076	800.299	723.927	752.29
	5	780.123	739.879	722.777	746.577	790.142	742.697			5	775.306	694.577	764.386	719.173	762.285	807.93	768.803	796.347			5	706.463	764.88	737.195	755.663	747.137	823.443	709.188	749.961
	6	730.235	736.893	743.158	758.597	774.412	715.282			6	765.894	739.341	752.295	711.359	731.766	777.984	759.423	785.424			6	690.997	779.28	736.626	764.819	738.979	802.794	683.312	735.976
	7	715.777	760.6	732.118	747.122	774.582	713.004			7	759.917	768.866	760.692	715.471	736.423	790.046	767.51	800.9			7	715.148	773.679	740.811	749.478	728.481	806.167	626.758	745.245
	8	709.659	745.897	751.928	746.181	745.412	706.41			8	760.71	748.248	758.127	723.029	756.426	795.48	762.269	796.077			8	695.753	775.524	739.436	743.288	702.788	795.129	634.197	751.235
	9	675.701	743.633	738.273	745.785	770.745	703.024			9	757.381	701.184	777.191	706.95	736.027	774.928	765.548	793.744			9	707.354	773.615	743.054	733.848	711.7	789.312	706.324	744.834
	10	722.716	745.792	723.529	745.68	788.602	691.134			10	762.393	745.211	769.884	700.592	709.613	770.471	754.647	780.696			10	669.116	779.646	729.208	753.125	693.019	783.324	702.981	764.827
eugnol	11	746.761	792.249	803.869	785.772	774.077	821.505		eugnol	11	752.654	762.244	756.843	720.51	781.405	817.986	777.063	796.634		eugnol	11	709.23	802.076	755.252	760.486	792.566	831.343	739.067	731.001
	12	694.987	712.284	721.544	765.726	741.235	774.662			12	797.342	765.226	780.937	762.454	805.452	785.874	759.068	799.807			12	692.539	786.745	761.514	786.548	766.481	816.976	656.363	757.885
	13	689.768	719.696	745.191	748.52	747.557	715.599			13	767.862	745.826	735.619	745.822	785.179	807.062	784.952	788.738			13	691.674	776.943	723.68	757.804	721.962	805.191	645.083	763.561
	14	693.122	706.24	772.08	767.795	747.692	723.218			14	768.146	764.967	664.76	740.501	797.232	785.358	778.896	781.343			14	626.377	764.351	714.566	730.788	777.548	777.536	641.427	699.456
	15	720.597	739.727	779.9	787.886	755.611	678.623			15	787.768	775.223	699.897	753.232	800.815	782.683	768.564	787.918			15	681.694	771.273	703.892	749.348	748.154	786.448	657.025	713.159
	16	775.761	724.683	785.636	764.751	731.054	693.457			16	774.389	756.938	786.962	770.939	795.695	789.321	773.331	780.991			16	634.17	749.215	671.095	767.019	740.218	779.634	633.069	758.309
	17	763.664	714.427	775.16	767.16	756.541	718.576			17	731.875	754.693	664.05	741.366	787.873	792.152	759.257	773.263			17	617.473	746.407	675.068	739.767	714.692	786.891	650.353	746.281
	18	714.003	702.126	755.178	761.97	738.86	742.952			18	714.681	738.945	710.659	688.482	790.545	776.628	737.613	775.868			18	623.898	740.991	672.239	750.918	661.649	795.395	669.78	744.758
	19	701.13	667.785	749.612	767.66	773.622	706.613			19	691.429	735.248	717.034	748.779	781.297	748.49	746.543	790.85			19	631.615	741.007	670.141	742.081	694.108	785.938	694.452	741.734
	20	691.631	698.341	717.633	753.138	742.475	724.177			20	702.654	768.918	691.682	688.45	729.255	698.888	739.409	795.402			20	644.663	739.597	662.442	742.898	679.33	790.635	667.634	750.28
no odor	21	756.463	771.794	813.61	807.601	808.474	818.949		Anis (FS+)	21	723.567	775.208	753.382	751.879	774.984	763.472	772.377	782.083		2MT	21	680.311	759.307	695.318	762.876	706.685	787.786	692.837	784.111
	22	692.135	681.604	795.42	800.902	761.919	757.504			22	805.022	776.563	780.433	717.076	806.374	783.856	777.623	797.288			22	228.885	365.915	239.893	402.814	772.523	673.17	257.43	506.174
	23	682.399	718.915	751.876	783.341	763.079	726.398			23	786.234	745.546	768.345	751.33	804.609	788.447	763.862	752.695			23	287.189	344.922	264.086	306.509	496.538	304.264	276.937	478.708
	24	710.076	690.86	770.828	773.152	718.665	684.63			24	758.656	748.152	755.767	742.4	802.696	790.008	710.155	772.737			24	424.219	293.425	309.296	393.028	483.467	365.152	313.225	455.596
	25	746.322	713.337	780.516	757.07	734.116	729.709			25	743.25	696.96	750.144	702.262	784.364	800.979	727.909	781.534			25	466.573	276.005	354.997	458.311	515.227	569.907	451.862	445.722
	26	692.61	724.961	771.045	747.494	711.086	726.354			26	740.609	752.639	735.229	753.088	766.305	776.191	713.911	775.209			26	452.597	304.36	365.891	471.169	590.461	605.608	438.901	438.897
	27	691.88	731.504	781.149	734.823	741.324	682.677			27	744.361	695.484	760.615	762.538	750.389	800.908	707.539	781.137			27	484.452	367.514	367.365	633.223	626.22	622.045	376.682	483.212
	28	657.394	732.486	759.25	730.89	756.85	719.69			28	744.172	753.171	751.119	748.737	729.384	789.942	722.919	778.012			28	467.108	452.49	393.853	439.745	691.072	661.316	393.029	622.388
	29	716.34	719.803	743.198	769.391	734.904	719.473			29	741.049	732.922	755.152	756.724	812.281	773.404	741.311	753.06			29	474.97	452.174	425.66	596.758	702.582	724.001	333.988	642.025
	30	652.554	642.16	717.944	740.762	734.689	725.122			30	745.927	732.641	724.178	746.973	778.939	805.407	780.867	763.726			30	520.886	457.07	487.721	639.742	710.03	704.868	334.179	687.889
	31	655.833	657.66	721.96	718.194	729.203	699.916			31	763.271	742.077	764.555	741.705	750.462	803.976	777.255	759.172			31	568.33	457.572	583.97	671.852	695.989	716.818	338.984	660.186
	32	699.209	673.166	729.847	719.613	730.222	707.283			32	770.537	751.877	778.381	739.474	778.789	795.422	761.439	745.205			32	599.208	444.851	639.599	681.445	691.613	719.748	387.354	676.702
	33	699.08	705.828	721.147	696.829	713.854	730.413			33	780.788	744.212	805.642	769.952	773.875	796.592	742.078	786.88			33	600.206	436.676	659.812	686.834	686.431	725.365	358.783	686.015
	34	661.181	710.571	748.245	746.714	739.449	735.599			34	784.657	729.508	798.855	772.926	789.223	764.098	777.433	779.455			34	598.412	446.615	674.948	681.655	700.336	743.484	432.984	697.818
	35	705.102	691.806	757.186	725.591	703.911	703.03			35	754.349	713.26	797.121	748.462	746.37	809.959	740.924	770.599			35	603.151	449.641	682.149	695.553	715.213	757.455	446.525	717.132
	36	677.403	683.665	740.899	705.771	712.593	693.124			36	728.057	773.114	773.877	767.914	785.028	778.755	731.947	749.923			36	612.179	442.449	695.334	694.504	725.006	752.788	472.161	722.138
	37	648.927	684.59	740.592	718.916	691.296	675.316			37	732.298	735.536	756.517	762.605	752.477	788.85	756.763	779.889			37	627.805	458.615	691.413	714.55	734.221	751.328	465.459	730.924
	38	633.754	694.121	719.045	721.105	690.245	693.435			38	730.423	730.682	755.968	773.273	760.336	771.075	776.995	786.055			38	639.332	470.643	707.413	715.677	726.699	762.032	515.457	733.444
	39	650.039	663.295	682.896	677.232	718.192	678.937			39	723.697	765.611	763.371	777.47	758.389	760.896	651.828	771.944			39	665.319	445.684	679.426	726.572	728.723	765.038	549.185	721.519
	40	697.46	658.512	693.096	665.469	731.776	705.474			40	726.215	760.981	732.748	765.724	749.011	774.849	744.446	774.697			40	661.193	508.121	651.851	739.077	731.433	796.301	572.532	721.087
	ave 1-10	741.023	744.471	750.351	763.113	779.153	735.624				766.825	740.051	743.294	722.089	749.925	791.097	766.281	792.254				697.954	771.803	741.126	747.837	732.375	806.303	691.647	756.143
	ave 21-30	699.817	712.742	768.484	764.542	746.511	729.051				753.285	740.929	753.436	743.301	781.032	787.261	741.847	773.748				448.719	407.318	390.408	510.418	629.481	601.812	386.907	554.472
	delta 21-30	-41.2061	-31.7286	18.1323	1.42912	-32.6426	-6.57332				-13.5403	0.8778	10.1425	21.2117	31.1078	-3.83577	-24.4341	-18.5054				-249.235	-364.485	-350.718	-237.419	-102.895	-204.491	-304.74	-201.671
delta heart rate (average 21-30min)
	#1	#2	#3	#4	#5	#6	#7	#8	animals (n)	average	SEM
control	-41.2061	-31.7286	18.1323	1.42912	-32.6426	-6.57332			6	-15.4315	9.51389
Anis(FS+)	-13.5403	0.8778	10.1425	21.2117	31.1078	-3.83577	-24.4341	-18.5054	8	0.378044	6.88899
2MT	-249.235	-364.485	-350.718	-237.419	-102.895	-204.491	-304.74	-201.671	8	-251.957	30.596
1) Shapiro-Wilk test
	W	p value
control	0.9184	0.4936
Anis (FS+)	0.9627	0.8355
2MT	0.9541	0.7525
2) One-Way ANOVA
ANOVA summary
F		50.6
P value		<0.0001
P value summary		****
significant diff. among means?		Yes
R suquared		0.8419
3) post hoc test (Dunnett's multiple comparison)
		Mean Diff.	95.00% CI of diff.	Significant?	Summary	Adjusted P Value
control vs Anis (FS+)		-15.81	-86.60 to 54.98	No	ns	0.8109
control vs 2MT		236.5	165.7 to 307.3	Yes	****	<0.0001

## Sheet: 1E
core body temperature
	no odor (control)							2MT
min after odor presentation	#1	#2	#3	#4	#5	#6		#1	#2	#3	#4	#5	#6
-10	38.3991	38.7897	38.4587	38.822	38.4673	38.3051		38.0496	38.1041	38.4475	38.4846	38.1935	38.9225
0	38.4419	38.5591	38.7958	38.8699	38.3458	38.4373		36.5825	36.4356	37.1338	36.8712	36.8484	36.6547
10	38.1458	38.0963	38.418	38.4635	37.9004	38.179		34.0545	34.3375	35.6384	34.597	34.878	33.9944
20	38.0602	37.4738	38.2484	38.2692	38.1163	38.1995		33.0576	33.9761	35.522	33.8673	33.7636	33.1544
30	38.0306	37.9259	38.2451	38.4086	38.0106	37.796		33.5494	34.1007	35.6726	34.1425	34.0638	33.7869
40	37.7807	38.3753	38.1309	38.4578	38.0396	37.8678		34.3952	34.5267	36.1167	34.8972	34.5292	34.5804
50	37.2638	38.1955	38.1791	38.5774	37.4807	38.0667		35.056	35.1368	36.4449	34.7574	34.9328	35.0635
60	37.6302	38.127	38.1914	38.4289	36.9216	37.69		35.3142	35.8892	36.5806	34.5237	35.0807	35.4258
70	37.941	38.2824	38.1425	38.5155	38.0076	37.9642		35.2706	35.9783	36.5159	34.4535	34.9673	35.5386
80	38.0731	38.3439	38.079	38.4973	38.1261	38.4268		35.2664	35.9272	36.3912	34.3034	35.0919	35.4197
90	38.0108	38.341	38.1548	38.3595	37.5394	38.2677		35.1326	35.862	36.2127	34.1405	35.1825	35.2986
100	37.8979	38.4256	38.0983	38.3677	37.3657	38.069		34.886	35.8671	35.8222	33.8699	34.9902	34.927
110	37.4753	38.4552	38.2037	38.4095	38.4758	37.9928		34.6048	35.6761	35.3869	33.6403	34.7349	34.4434
120	37.9308	38.3849	38.2139	38.5425	38.6611	37.5519		34.4145	35.3912	35.1172	33.0445	34.5965	34.0931
130	38.1254	38.4542	38.1182	38.4783	38.3662	37.8946		34.2524	35.1409	34.9309	32.3747	34.4903	33.9711
140	38.105	38.4342	38.1976	38.3558	37.9602	38.1715		33.9138	34.877	34.508	31.8069	34.0963	33.6997
150	37.9992	38.413	38.1668	38.4019	38.2952	38.141		33.6584	34.5965	33.842	31.3027	33.4866	33.6223
160	38.0367	38.3531	38.1225	38.3957	38.6545	38.1667		33.1635	34.4393	33.0843	30.867	32.9466	33.45
170	37.99	38.359	38.1024	38.5565	38.6835	38.0511		32.6391	34.3558	32.3595	30.5969	32.4316	33.3494
180	38.0108	38.397	38.1989	38.4872	38.6085	37.7714		32.4629	34.3142	31.7967	30.2609	31.7647	32.9321
190	38.109	38.4129	38.1843	38.436	38.4849	37.8433		32.3641	34.7993	31.3604	29.9451	31.2471	32.325
200	38.0741	38.3427	38.2065	38.5281	38.4501	37.1466		32.6015	35.6179	30.9196	29.562	30.6526	31.8803
210	38.1103	38.3125	38.1756	38.4341	38.3903	36.4722		32.3687	35.9156	30.6346	29.1999	30.1343	31.3959
220	38.0113	38.3912	38.2132	38.3814	38.2817	36.7928		31.8732	35.5881	30.3284	28.8217	29.7139	30.7316
230	37.975	38.4668	38.1337	38.3165	37.736	37.3795		31.2731	34.6449	29.9731	28.5295	29.2913	30.1423
240	38.0129	38.5228	38.095	38.268	36.8402	37.3495		30.7384	33.9379	29.6255	28.2185	28.8674	29.6132
250	37.9034	38.4426	37.9124	38.4243	36.4561	37.5168		30.1997	33.5653	29.2814	27.9349	28.5047	29.1509
260	37.5943	38.2711	37.9942	38.4701	37.4518	37.3218		29.7074	33.2998	28.9638	27.6703	28.2164	28.7267
270	37.3794	38.0761	38.0168	38.3949	38.0368	37.1114		29.2847	33.0382	28.6741	27.4276	27.9668	28.3586
280	37.3794	38.0136	38.1138	38.3529	38.1147	36.569		29.4218	32.961	28.4097	27.1936	27.7286	28.0181
290	37.4786	37.9517	38.0451	38.3691	37.5699	36.1321		28.8322	33.2765	28.1622	26.9832	27.5024	27.7546
300	37.9043	37.7857	37.919	38.1372	37.2245	36.5992		28.6762	33.2335	27.9397	26.7889	27.3106	27.5179
310	38.1501	37.8684	37.9181	38.1836	36.5126	37.1639		28.5029	33.4914	27.7418	26.622	27.1487	27.2868
320	38.142	37.9906	37.8535	38.1096	36.5645	36.6157		28.3501	33.9326	27.5685	26.4646	26.9776	27.0834
330	38.1741	38.3549	37.7795	37.9894	36.4622	36.2246		28.0316	34.4543	27.4128	26.3325	26.8685	26.8726
340	38.1251	38.4845	37.5542	37.9076	37.0765	36.1974		27.7245	34.4395	27.2652	26.2336	26.7283	26.6969
350	38.0933	38.5858	37.28	38.0061	37.271	35.5875		27.4628	33.7218	27.1284	26.1517	26.5906	26.5497
360	38.06	38.5264	36.8055	37.9284	37.8407	35.081		27.1356	32.7304	27.0015	26.0803	26.48	26.4427
370	38.0091	38.5432	36.3757	37.891	37.9562	36.0821		26.825	31.7592	26.8847	26.0124	26.3684	26.3236
380	38.0628	38.4831	36.364	37.6896	37.7471	37.169		26.5534	30.8954	26.7769	25.9397	26.2662	26.2283
390	37.9986	38.4963	36.5285	37.1651	36.7159	37.2846		26.3178	30.5151	26.6783	25.8633	26.1878	26.1665
400	37.7712	38.553	36.2607	36.0935	36.0518	37.2254		26.1126	30.1206	26.5727	25.7824	26.1134	26.1012
410	37.55	38.648	36.0088	36.0065	36.7783	37.0218		25.9272	29.6295	26.4818	25.7018	26.0674	26.0374
420	37.271	38.4358	35.9355	35.7373	37.6119	37.0843		25.7565	29.303	26.4	25.6317	26.0042	25.9656
430	37.0857	38.5357	35.8293	35.484	37.4617	36.5621		25.6202	29.1033	26.3172	25.5572	25.9391	25.9152
440	36.6479	38.2463	36.3697	35.3513	36.8801	35.8506		25.492	29.0611	26.2299	25.4767	25.8728	25.878
450	36.022	38.1423	37.236	36.071	36.1836	35.8776		25.3867	29.1232	26.1477	25.4036	25.8145	25.8107
460	35.4374	37.9428	37.6376	36.4016	35.3567	35.8868		25.3099	28.9119	26.0774	25.335	25.763	25.7759
470	35.1735	37.9687	37.7809	36.5649	34.9285	35.989		25.2625	28.4449	26.0082	25.2708	25.7088	25.7248
480	35.1383	37.9078	37.7607	36.0472	34.7716	35.6966		25.2236	27.9701	25.9446	25.2153	25.6598	25.6798
490	35.5807	37.2139	37.5511	35.6452	35.6469	35.8715		25.2101	27.5595	25.8847	25.1671	25.6375	25.6236
500	36.1215	36.6857	37.2631	35.5443	36.4916	35.776		25.1975	27.3692	25.8216	25.1191	25.6584	25.5934
510	35.8293	36.5901	36.8735	35.424	36.4027	35.3946		25.1886	27.1427	25.7565	25.0747	25.7458	25.5594
520	35.7713	36.5225	36.2444	35.8088	35.6284	35.7243		25.1748	26.852	25.6933	25.0281	25.8711	25.4945
530	35.4902	36.4462	35.7721	35.9637	35.1151	35.7167		25.1615	26.6053	25.6309	24.982	25.9735	25.4067
540	36.1102	36.3754	35.7386	35.5326	34.9753	36.8762		25.1436	26.3708	25.5767	24.9434	26.0103	25.3166
550	36.6162	36.2614	35.6973	35.4699	35.2777	36.9848		25.1212	26.2665	25.5238	24.9071	26.037	25.2415
560	36.9151	36.5012	35.9477	35.9566	35.3375	36.7002		25.0936	26.1904	25.4719	24.8745	26.0333	25.1855
570	36.7558	36.8037	36.2101	36.6396	35.1024	35.9061		25.0735	26.1632	25.4216	24.8359	26.026	25.1152
580	36.1764	37.3	36.041	36.9369	35.1936	35.5388		25.0527	26.0823	25.3657	24.7999	26.0191	25.0423
590	36.15	37.5912	35.887	36.9001	36.2498	35.9565		25.0384	26.062	25.3123	24.765	26.0448	24.9891
600	35.847	37.7289	35.6444	36.643	37.031	36.1735		25.0281	26.0691	25.2544	24.7358	26.0887	24.9317
610	36.0737	37.645	35.8193	36.1843	36.723	36.3906		25.0097	26.1166	25.1959	24.7066	26.1532	24.8986
620	36.4156	37.683	36.2417	35.9268	35.9079	35.7045		24.9841	26.264	25.1445	24.6792	26.228	24.8793
630	36.0629	37.1617	37.2246	36.679	35.4847	35.3508		24.9583	26.3869	25.0981	24.6493	26.3225	24.8593
640	36.4144	36.5763	37.61	36.9873	35.3135	35.4868		24.9356	26.3741	25.0511	24.6303	26.4102	24.831
650	37.2334	36.2582	37.7171	37.3795	35.1886	35.5354		24.9164	26.3059	25.0107	24.6125	26.4712	24.7915
660	37.8736	36.6212	37.5789	37.407	35.3032	36.0705		24.899	26.1511	24.9696	24.5918	26.5127	24.7421
670	38.1291	37.1227	37.2758	37.3281	35.6288	36.5236		24.8896	26.0208	24.9408	24.5733	26.5447	24.7035
680	38.1112	37.8839	36.8842	37.159	36.2059	36.24		24.8741	25.8742	24.9109	24.5521	26.5788	24.6516
690	38.1407	38.1559	36.8164	36.8491	36.0194	35.525		24.8522	25.747	24.8837	24.5485	26.6352	24.6062
700	37.9166	38.2348	36.6878	36.0037	35.454	35.1395		24.8416	25.5763	24.867	24.5463	26.7219	24.5642
710	37.6395	38.1812	36.3287	35.3142	34.8558	34.866		24.8289	25.4292	24.8594	24.5493	26.8111	24.5294
720	36.9298	37.6133	35.7592	35.2238	34.7398	35.0485		24.7852	25.2709	24.8563	24.5769	26.8993	24.4937

## Sheet: 1F
Relative distance traveled during 10min (average of no odor was set to 100%)
	#1	#2	#3	#4	animals (n)	average	SEM
no odor	100.301	101.074	109.53	89.0945	4	100	4.19318
2MT	104.688	102.48	90.1712	98.8503	4	99.0472	3.19402
1) Shapiro-Wilk test
	W	p value
no odor	0.9521	0.729
2MT	0.9144	0.5063
2) unpaired t-test (two-tailed)
P value	0.8625
P value summary	ns
Significantly different (P < 0.05)?	No
One- or two-tailed P value?	Two-tailed
t, df	t=0.1808, df=6

## Sheet: 1G
1. Relative delta core body temperature (unconditioned)
	#1	#2	#3	#4	#5	#6	animals (n)	average	SEM
saline ip	0.203392	-0.071245	-0.158612	-0.088345	0.0276883	0.0871217	6	0	0.0540874
LiCl ip	-0.425812	-0.864662	-0.0277617	-0.616828	-0.860882	-0.357612	6	-0.525593	0.131874
1) Shapiro-Wilk test
	W	p value
saline ip	0.9632	0.8439
LiCl ip	0.9291	0.5734
2) unpaired t-test (two-tailed)
P value	0.0042
P value summary	**
Significantly different (P < 0.05)?	Yes
One- or two-tailed P value?	Two-tailed
t, df	t=3.687, df=10
2. Relative delta core body temperature (conditioned)
	#1	#2	#3	#4	#5	#6	animals (n)	average	SEM
Anis (saline+)	0.159142	0.231042	-0.191342	-0.136275	-0.103458	0.0408917	6	-3.70074e-17	0.0698247
Anis (LiCl+)	0.295408	0.447475	0.588542	-0.0200083	0.384208	-0.0144583	6	0.280194	0.101826
1) Shapiro-Wilk test
	W	p value
saline ip	0.9221	0.5206
LiCl ip	0.8989	0.3677
2) unpaired t-test (two-tailed)
P value	0.0466
P value summary	*
Significantly different (P < 0.05)?	Yes
One- or two-tailed P value?	Two-tailed
t, df	t=2.269, df=10

## Sheet: 1H
1. Relative delta heart rate (unconditioned)
	#1	#2	#3	#4	#5	#6	animals (n)	average	SEM
saline ip	-1.15746	-54.8878	20.347	28.1875	10.2515	-2.74072	6	0	12.021
LiCl ip	-128.871	-221.205	-123.077	-175.309	-133.244	-98.0768	6	-146.63	18.0653
1) Shapiro-Wilk test
	W	p value
saline ip	0.8556	0.1746
LiCl ip	0.9066	0.4147
2) unpaired t-test (two-tailed)
P value	<0.0001
P value summary	****
Significantly different (P < 0.05)?	Yes
One- or two-tailed P value?	Two-tailed
t, df	t=6.757, df=10
2. Relative delta heart rate (conditioned)
	#1	#2	#3	#4	#5	#6	animals (n)	average	SEM
Anis (saline+)	7.70879	38.4192	-38.2728	-18.8318	-5.13486	16.1116	6	0	11.0164
Anis (LiCl+)	-14.4137	-9.05316	18.0266	32.4256	16.2794	-13.1963	6	5.0114	8.0717
1) Shapiro-Wilk test
	W	p value
saline ip	0.9971	0.9994
LiCl ip	0.8649	0.2068
2) unpaired t-test (two-tailed)
P value	0.7213
P value summary	ns
Significantly different (P < 0.05)?	No
One- or two-tailed P value?	Two-tailed
t, df	t=0.3669, df=10

## Sheet: 1I
Relative delta core body temperature
	#1	#2	#3	#4	#5	#6	animals (n)	average	SEM
control	0.0516028	0.139969	-0.0102639	0.0805194	-0.0295306	-0.232297	6	0	0.0528132
restreint	-1.2502	-1.16765	-1.80741	-1.28238	-2.18258	-1.68991	6	-1.56336	0.162544
1) Shapiro-Wilk test
	W	p value
control	0.9084	0.4262
restreint	0.9007	0.3784
2) unpaired t-test (two-tailed)
P value		<0.0001
P value summary		****
Significantly different (P < 0.05)?		Yes
One- or two-tailed P value?		Two-tailed
t, df		t=9.147, df=10

## Sheet: 1J
Relative delta heart rate
	#1	#2	#3	#4	#5	#6	animals (n)	average	SEM
control	-21.3105	-26.9351	34.3326	23.5336	-19.6686	10.0479	6	0	10.6458
restreint	-26.068	-21.0016	-69.9269	-21.316	-119.146	-78.1143	6	-55.9289	16.324
1) Shapiro-Wilk test
	W	p value
control	0.8769	0.2553
restreint	0.8601	0.1894
2) unpaired t-test (two-tailed)
P value		0.0167
P value summary		*
Significantly different (P < 0.05)?		Yes
One- or two-tailed P value?		Two-tailed
t, df		t=2.870, df=10

## Sheet: 2A
Relative cutaneous blood flow
	min	#1	#2	#3	#4	#5	#6	#7	#8	#9			min	#1	#2	#3	#4	#5	#6	#7	#8
no odor	1	16.3474	20.1837	21.7541	27.4645	22.8685	23.0785	42.1098	27.1165	21.7269		no odor	1	20.4778	19.7915	25.6674	30.7142	35.1946	25.2487	36.7	26.4506
	2	16.6512	21.2984	21.0961	25.936	25.3771	22.5041	37.7448	25.6189	23.8863			2	20.4585	19.1862	24.3265	26.4818	37.0223	25.5601	37.434	26.7775
	3	16.9283	18.7521	12.5078	33.2957	30.5208	23.066	37.6222	26.2941	27.0156			3	19.9139	18.5957	24.2064	24.8116	33.1943	23.8499	35.9145	27.1835
	4	16.696	21.5376	16.4387	23.6232	23.0026	23.7293	28.0698	26.8202	21.0527			4	20.0414	19.1834	27.3047	22.0998	36.1864	23.7891	35.4997	26.2276
	5	20.3372	20.7425	17.8997	25.5303	23.2458	27.562	26.4979	27.9986	24.3359			5	18.1525	19.2808	21.5784	22.7788	34.1118	25.5461	37.4672	25.5341
	6	20.4189	17.6764	14.1728	22.0318	27.0021	27.3634	24.7232	28.7025	26.7677			6	19.0734	18.2715	21.3953	23.541	34.8853	26.4979	38.0853	23.4922
	7	16.8512	22.1939	22.6274	24.072	22.8518	26.2832	27.8785	28.2112	24.5948			7	20.0612	19.0938	21.9587	28.6235	31.5953	23.5421	36.1812	25.4957
	8	16.3695	20.9431	21.673	23.5688	29.8596	22.6054	27.156	28.0906	21.0844			8	22.5237	17.3182	24.2987	28.4427	33.3897	24.5433	37.8509	29.2722
	9	16.7271	20.1485	17.2723	28.5793	35.194	24.5672	27.5817	32.1926	25.6584			9	20.4693	16.331	24.2857	30.6354	35.7367	27.7761	31.4924	28.7768
	10	15.2729	19.5841	19.732	21.6742	30.7781	26.3596	23.8764	29.6485	28.821			10	20.3741	14.2108	21.6317	20.4262	38.196	25.6797	32.5788	28.5408
eugnol	11	13.3919	13.9388	14.4086	16.3451	23.0473	19.1257	25.9495	28.8075	23.0852		eugnol	11	15.4712	16.0601	15.6112	19.7218	37.0472	25.1718	34.2355	29.8726
	12	16.3712	17.0031	13.6061	22.713	23.4205	22.8482	27.8848	27.2781	28.8231			12	20.5061	16.641	20.7765	24.7884	37.8722	23.7989	37.1642	23.6186
	13	17.5699	16.3774	16.2227	25.515	23.9975	26.9127	26.618	23.5276	27.1154			13	20.2182	17.053	22.9097	26.8236	38.4497	29.1287	33.5509	27.0884
	14	18.9737	15.0241	16.0028	18.2352	24.6473	24.8906	30.081	29.4754	26.644			14	20.3191	16.0351	22.182	27.3665	37.8441	35.9384	32.8689	29.124
	15	17.9876	18.1309	15.2043	20.6025	27.5822	26.9928	35.1046	34.0572	26.2832			15	20.0726	15.5358	17.8481	25.1505	36.8663	30.8301	39.7826	28.4966
	16	16.6172	18.8003	14.2794	24.9454	30.1159	27.4944	34.3717	32.5107	27.2464			16	18.9952	15.2598	21.9292	24.9624	37.2936	32.2201	38.954	32.4868
	17	19.5841	18.628	17.2406	25.1522	32.1645	28.5595	26.4776	31.0942	27.6971			17	19.1766	15.1301	25.1783	24.6133	38.1649	29.791	41.7641	29.9963
	18	17.2157	19.2145	17.3205	24.6416	27.4954	26.4329	25.556	33.8347	27.2693			18	18.8983	14.9158	24.0193	23.9984	37.3181	27.1165	36.3574	28.2123
	19	17.4446	19.3018	14.7237	23.9451	32.0512	25.2612	27.7543	28.9712	27.052			19	17.541	15.4803	24.1741	24.1503	36.0616	28.2954	33.8212	26.0129
	20	15.9609	13.9892	11.4015	18.6115	28.0849	25.2461	27.483	33.7411	29.0066			20	18.6467	14.365	22.8944	17.3619	35.4618	25.1474	33.3242	31.2548
2MT	21	9.58737	14.1258	4.16312	14.6959	24.9103	15.45	6.84066	24.6452	11.4515		Anis (FS+)	21	15.5426	10.221	15.1454	12.9538	24.3375	21.0984	33.9163	29.7036
	22	6.17447	5.70238	3.34588	3.73353	13.9638	6.33695	11.5165	9.01977	5.61387			22	13.856	11.1499	8.32751	13.2253	23.6778	20.6977	28.4779	17.0069
	23	5.98631	5.44395	3.23707	4.62331	7.80754	7.45821	8.26706	7.49096	5.42465			23	13.1153	14.2403	11.2326	11.9631	24.3941	20.7294	22.4963	17.0178
	24	5.3408	5.82876	3.73637	4.57287		9.10346	8.32112	6.25482	5.66117			24	13.5279	11.3068	13.9308	11.0802	24.8147	22.3237	20.2444	17.022
	25	5.70578	6.08549	3.57144	5.86673	6.08691	9.95286	7.83769	8.43653	6.1784			25	15.3369	14.5945	16.068	10.1785	25.4936	22.294	18.2716	19.134
	26	6.06226	5.48532	3.77774	6.75141	5.54421	6.43364	7.79818	8.56336	6.84274			26	15.5268	14.3383	16.9102	11.2689	27.1955	24.4851	22.4162	18.2716
	27	6.83132	6.19374	4.22546	6.14727	5.27079	8.47655	10.049	10.18	5.78541			27	16.0374	14.4511	14.0708	12.9827	29.5602	28.3131	25.0356	18.4941
	28	6.75424	6.44537	4.5604	6.3853	5.49899	8.95895	11.465	10.4976	5.63466			28	13.6055	14.8643	16.1672	12.0759	35.7321	28.3594	29.5441	19.6616
	29	5.37367	6.6902	3.91205	5.15661	6.28237	8.46096	11.4458	8.66681	5.72667			29	13.9201	13.0762	12.9107	13.4758	30.1429	28.5798	31.7476	19.7116
	30	6.32806	6.6749	4.11268	5.06877	8.27798	9.14089	12.264	8.48175	5.44701			30	15.4559	11.6979	16.5242	13.1385	34.603	27.7143	35.0095	19.3004
	31	6.02032	5.92227	3.61225	5.24955	7.16815	9.67371	11.2467	8.24263	5.47924			31	13.5166	16.2256	20.4342	15.2802	38.1087	25.281	27.944	19.9715
	32	6.4227	5.74205	3.31358	5.63947	7.03092	10.3339	11.0705	8.56856	5.91797			32	15.6639	15.1323	18.9283	13.5188	38.8973	26.2229	32.821	21.0044
	33	6.73327	5.55106	3.14866	5.67858	7.39375	12.1377	12.3477	8.02118	6.33591			33	17.0337	14.7118	20.0329	11.1584	40.2291	26.4802	29.7307	21.14
	34	7.54088	5.45358	3.53177	4.90441	6.57971	12.2167	12.7215	7.35425	6.85469			34	16.0181	14.4154	17.953	12.5497	44.9179	26.0924	36.5222	21.4051
	35	7.4825	6.3768	4.30877	5.94551	7.14632	12.2562	12.225	8.0846	6.87653			35	15.5336	14.7673	22.6898	8.09231	36.7156	28.9312	37.2884	22.8035
	36	7.90359	9.40884	7.21443	5.8435	7.28303	14.1489	13.1191	8.00455	7.04027			36	17.8799	14.6784	28.6966	12.1813	37.0644	27.223	37.5561	24.4472
	37	8.75709	8.90785	8.89878	5.89564	7.22845	12.1486	13.1706	7.70669	6.95086			37	20.0459	13.5075	27.6799	10.2561	40.7614	24.1405	40.095	29.8133
	38	10.0521	12.6449	11.9308	5.17928	11.3314	9.60821	12.9294	8.37259	6.85158			38	17.8776	13.0195	26.6581	10.0119	41.8821	26.6133	32.1557	28.9385
	39	9.8849	14.7243	11.219	6.51508	12.2448	11.9448	12.8732	9.16792	7.76803			39	18.3854	14.4415	26.7578	9.66331	42.7643	28.06	20.2787	28.2798
	40	10.9509	17.4616	12.3661	7.50064	14.911	11.9911	13.6847	9.90919	8.40949			40	18.7606	13.8464	27.8902	12.1235	40.0154	28.3017	40.0664	25.6344
	average 1-10	17.26	20.306	18.5174	25.5776	27.0701	24.7119	30.326	28.0694	24.4944				20.1546	18.1263	23.6654	25.8555	34.9512	25.2033	35.9204	26.7751
	average 21-40	7.29463	8.04346	5.40932	6.06767	9.05055	10.3116	11.0597	9.28345	6.61253				15.832	13.7343	18.9504	11.8589	34.0654	25.597	30.0809	21.9381
1) D'Agostino & Pearson test
		K2	p
2MT	no odor	0.2751	0.567
	2MT	0.1662	0.9082
Anis)FS+)	no odor	0.3524	0.3667
	Anis(FS+)	0.1955	0.8336
2) unpaired t-test (two-tailed)
															bonferroni correction
												two-taild paired-t-test	two-taild unpaired-t-test		two-taild paired-t-test	two-taild unpaired-t-test
2MT	no odor	17.26	20.306	18.5174	25.5776	27.0701	24.7119	30.326	28.0694	24.4944		8.56088e-07			2.56827e-06
	2MT	7.29463	8.04346	5.40932	6.06767	9.05055	10.3116	11.0597	9.28345	6.61253			0.000442235			0.00132671
Anis)FS+)	no odor	20.1546	18.1263	23.6654	25.8555	34.9512	25.2033	35.9204	26.7751			0.0153484			0.0460452
	Anis(FS+)	15.832	13.7343	18.9504	11.8589	34.0654	25.597	30.0809	21.9381

[truncated: 29 more sheets: 2B, 2C, 2D, 2E, 2F, 2G, 2H, 3A-H, 3I-K, 3L, 4D, 4L, 5, 6C, 6D-G, 6K, 6L, 6M, S2, S4 …]
